# Supplementary material for: A Novel Nonsense Variant in GRM1 Causes Autosomal Recessive Spinocerebellar Ataxia 13 in a Consanguineous Pakistani Family
Source: Genes (Basel). 2022 Sep 17;13(9):1667. doi: 10.3390/genes13091667 (PMC9498400; doi:10.3390/genes13091667)
Supplement: Supplementary file 1 [file genes-13-01667-s001.zip]

Archive with 1 entries (1 files):
- genes-1910905-supplementary.xlsx
